# Supplementary material for: Historical deforestation drives strong rainfall decline across the southern Amazon basin
Source: Nat Commun. 2026 Jan 13;17:1642. doi: 10.1038/s41467-026-68361-z (PMC12905307; doi:10.1038/s41467-026-68361-z)
Supplement: Supplementary file 3 — Figure 1 Source Data [file 41467_2026_68361_MOESM3_ESM.xlsx]

## Sheet: Figure 1
Figure 1c						Figure 1f
	GPCP						P_oceanic
	Trend (mm yr-2)	SE	pvalue				Trend (mm yr-2)	SE	pvalue
Whole basin	-0.807836	1.44182	0.57857			Whole basin	1.50935	0.809001	0.069818
Northern basin	2.05365	2.12925	0.340897			Northern basin	3.17553	1.26477	0.0164209
Southern basin	-3.87994	1.31742	0.00548506			Southern basin	-0.279471	0.691405	0.688326
	GPCC						P_recycled
	Trend (mm yr-2)	SE	pvalue				Trend (mm yr-2)	SE	pvalue
Whole basin	-1.27544	1.18094	0.286939			Whole basin	-2.31718	0.803468	0.00643357
Northern basin	2.58426	1.77787	0.154275			Northern basin	-1.12188	1.01691	0.276867
Southern basin	-5.41924	1.09863	1.63787e-05			Southern basin	-3.60047	0.863636	0.000170509
