# Supplementary material for: Historical deforestation drives strong rainfall decline across the southern Amazon basin
Source: Nat Commun. 2026 Jan 13;17:1642. doi: 10.1038/s41467-026-68361-z (PMC12905307; doi:10.1038/s41467-026-68361-z)
Supplement: Supplementary file 4 — Figure 2 Source Data [file 41467_2026_68361_MOESM4_ESM.xlsx]

## Sheet: Figure 2
Figure 2d
Lat(o)	P_recycled (mm yr-2)	1.96*SE	forest cover trend (% yr-1)	1.96*SE	radiation trend (W m-2 yr-1)	1.96*SE	ET trend (mm yr-2)	1.96*SE
-17	-6.0354	1.47609	-0.219089	0.191447	0.0173002	0.0857326	-2.82538	2.30269
-16	-5.60419	1.52593	-0.237108	0.146483	0.00589158	0.127233	-1.67679	1.6684
-15	-4.51011	0.998906	-0.186572	0.0946634	0.125184	0.0838502	-1.9802	1.31406
-14	-3.85091	0.697044	-0.155199	0.0641277	0.126554	0.0682035	-0.862205	0.91518
-13	-3.98867	0.661156	-0.212881	0.0787303	0.110751	0.0912772	-1.69324	0.814851
-12	-3.28412	0.638535	-0.252005	0.110595	0.0750168	0.128713	-2.61988	1.08512
-11	-3.27096	0.604501	-0.282202	0.131634	0.100415	0.111438	-2.62257	0.952423
-10	-3.15922	0.428657	-0.315657	0.129259	0.0933309	0.10173	-2.12463	0.961027
-9	-3.0499	0.671121	-0.245996	0.100667	0.0564468	0.0935771	-1.6376	0.82406
-8	-3.22733	0.856221	-0.0886866	0.0752795	0.0309727	0.100527	-1.18397	0.74418
-7	-1.65885	0.262082	-0.0943561	0.0736139	0.00564424	0.0993331	-1.29099	0.90268
-6	-1.55281	0.30166	-0.11062	0.0910296	-0.0871354	0.0980533	-2.24916	0.722992
-5	-1.22691	0.378151	-0.0940773	0.0928897	-0.119889	0.0921568	-2.19549	0.863556
-4	-0.711311	0.549834	-0.037504	0.0493621	-0.135668	0.0804281	-2.32036	0.781512
-3	-0.483827	0.557602	-0.0629613	0.0686631	-0.169345	0.0980594	-2.63858	0.794828
-2	-1.36881	0.793863	0.0180571	0.0322697	-0.227069	0.0800019	-2.89625	0.861637
-1	-1.19307	0.830727	0.0110233	0.0228795	-0.268076	0.0566791	-3.50384	0.915226
0	-1.12943	0.857881	-0.0104821	0.0176783	-0.32604	0.066536	-3.73975	0.798949
1	-0.965739	0.91925	-0.0200185	0.0164666	-0.333432	0.0506975	-3.84714	1.19251
2	-1.25685	0.988032	-0.0316637	0.0393005	-0.405105	0.0350137	-3.98967	1.81668
