# Supplementary material for: Historical deforestation drives strong rainfall decline across the southern Amazon basin
Source: Nat Commun. 2026 Jan 13;17:1642. doi: 10.1038/s41467-026-68361-z (PMC12905307; doi:10.1038/s41467-026-68361-z)
Supplement: Supplementary file 5 — Figure 4 Source Data [file 41467_2026_68361_MOESM5_ESM.xlsx]

## Sheet: Figure 4
Figure 4
FC_w changes (%)	P_recycled changes (mm yr-1)	P_recycled changes (mm yr-1)
0.299121	-82.6386	1.79252
0.299121	-26.0135	0.369067
0.563182	-89.2782	6.105
0.298336	-97.2545	2.35877
0.50258	-4.53845	0.958687
0.298336	-168.629	3.07792
0.50258	0.336152	4.93926
0.50258	-20.5733	1.17181
-1.00421	-198.59	-5.9768
-1.00421	-207.36	-6.57575
-0.0577057	-91.2879	-3.75542
0.272382	-36.8262	1.03816
0.272382	-58.6659	2.29975
0.179211	21.2161	-0.563183
0.550024	34.5823	-0.0546083
-1.3291	-81.9755	-9.03574
-1.3291	-70.2434	-9.60856
-1.13178	-60.4314	-5.0189
-0.0991659	-48.669	-0.512079
-0.0991659	26.0026	-1.22261
0.076071	44.1661	-0.7141
-0.248994	48.3448	-0.0534334
-1.3291	-70.5939	-11.3589
-1.3291	-70.7619	-11.8201
-1.13178	-66.9282	-10.5781
-0.0991659	-49.9622	-6.92904
-0.0991659	32.7344	-0.695276
0.076071	52.8035	-1.54344
-0.248994	55.0173	-1.61694
-0.248994	39.9114	-0.811321
-1.71176	-47.2299	-10.8434
-1.71176	-52.2323	-13.0284
-1.60836	-62.3079	-13.3247
-1.09585	-78.3589	-11.808
-1.09585	5.34816	-5.10762
-0.280883	-23.9659	-1.56296
-0.224019	-23.0205	-4.97632
-0.224019	22.7996	-2.13221
-2.08169	-35.7441	-12.9013
-2.08169	-36.9021	-15.5533
-2.23082	-47.361	-16.2924
-1.7425	-57.2744	-14.1449
-1.7425	-47.0874	-11.4312
-0.91008	-22.7991	-4.26593
-0.0862267	-113.367	-4.8349
-2.08169	-1.54867	-12.4911
-2.08169	-1.09117	-16.6088
-2.23082	-38.689	-18.0122
-1.7425	-82.4956	-16.4738
-1.7425	-98.3251	-14.8213
-0.91008	-89.5543	-9.36433
-0.0862267	-49.355	-2.19144
-2.67492	31.2848	-13.2719
-2.67492	33.1866	-20.2401
-2.84731	-41.5333	-21.4354
-2.44301	-106.129	-19.1272
-2.44301	-121.519	-17.5337
-1.72593	-156.05	-14.9668
-0.806869	-85.168	-9.66251
-0.806869	-66.1492	-1.4227
0.881357	2.0467	-2.03332
-3.55788	44.3406	-16.9858
-3.55788	36.7506	-24.8754
-3.61074	-34.3928	-26.8094
-3.13097	-100.363	-22.285
-3.13097	-104.456	-21.4287
-2.89191	-142.851	-20.3333
-2.15918	-98.2429	-18.0988
-2.15918	-46.7339	-11.8144
-0.865552	11.1543	-3.15067
2.57585	-4.53732	-3.94394
-3.55788	-63.2867	-21.0268
-3.55788	-74.6666	-28.4535
-3.61074	-80.8545	-25.3999
-3.13097	-82.7127	-22.7478
-3.13097	-85.4633	-23.1453
-2.89191	-84.3718	-21.3805
-2.15918	-69.4087	-20.6961
-2.15918	-163.129	-18.2651
2.57585	59.829	-5.87648
4.07735	22.9717	-5.72653
-4.16032	-63.5013	-24.1161
-4.16032	-67.1008	-32.0657
-4.51594	-76.5905	-33.2771
-4.06753	-90.3673	-27.7002
-4.06753	-83.9581	-26.9019
-3.75045	-69.64	-24.3674
-3.20665	-81.9776	-23.0045
-3.20665	-176.111	-23.1694
-1.09782	55.5966	-9.16303
-0.754383	37.5517	-8.36895
-5.58521	-114.441	-27.911
-5.58521	-118.825	-40.0969
-6.1465	-90.0076	-41.1717
-5.57475	-75.9585	-34.5583
-5.57475	-67.2237	-34.4969
-4.91402	-115.569	-30.0479
-4.37672	-126.341	-27.7689
-4.37672	-194.636	-26.4202
-3.7286	-22.9639	-12.8434
-3.45678	-31.4337	-15.3697
-4.36793	-58.169	-12.802
-5.58521	-164.637	-30.8931
-5.58521	-167.49	-46.7726
-6.1465	-117.377	-53.647
-5.57475	-57.4403	-47.9841
-5.57475	-54.1168	-44.642
-4.91402	-166.371	-36.0662
-4.37672	-173.685	-31.8255
-4.37672	-209.153	-31.7202
-3.7286	-65.3307	-24.4755
-3.45678	-92.4131	-29.5048
-4.36793	-117.603	-35.0482
-5.57476	-171.964	-29.849
-5.57476	-181.799	-49.6961
-7.05505	-122.795	-61.0763
-7.52547	-64.6126	-65.0553
-7.52547	-59.6293	-53.9116
-5.87734	-176.947	-41.6386
-5.31123	-176.538	-38.4352
-5.31123	-213.21	-37.1437
-5.9052	-74.8831	-29.087
-5.62483	-98.924	-33.729
-6.44434	-127	-36.8807
-4.89925	-167.408	-31.202
-4.89925	-172.528	-42.6857
-6.171	-164.299	-50.2436
-8.38467	-153.244	-62.5834
-8.38467	-150.25	-66.4937
-7.07143	-176.125	-49.5531
-6.64442	-183.878	-44.5877
-6.64442	-193.548	-39.1991
-6.65201	-207.613	-34.3026
-6.89387	-217.417	-36.7434
-6.89387	-131.308	-31.4697
-7.09143	-135.392	-34.9242
-4.89925	-177.519	-34.3468
-4.89925	-191.42	-45.0907
-6.171	-175.436	-50.1857
-8.38467	-153.872	-55.314
-8.38467	-142.277	-60.8575
-7.07143	-185.107	-56.8642
-6.64442	-180.576	-53.4564
-6.64442	-192.941	-44.8779
-6.65201	-212.512	-39.1308
-6.89387	-216.931	-38.6319
-6.89387	-134.138	-32.0289
-5.70481	-143.12	-34.7755
-5.70481	-156.801	-49.1319
-6.69586	-160.335	-55.9505
-7.51899	-161.49	-57.4835
-7.51899	-159.325	-58.3505
-7.21467	-178.316	-57.2102
-7.61536	-176.978	-57.0688
-7.61536	-165.471	-52.7762
-7.29057	-143.972	-42.2394
-6.94727	-143.174	-42.5444
-6.94727	-104.703	-35.0732
-6.27809	-104.874	-36.0722
-6.27809	-112.918	-49.7867
-7.68543	-142.532	-59.6827
-9.55289	-170.453	-68.0927
-9.55289	-172.317	-65.1508
-8.1272	-162.922	-58.26
-8.53494	-171.679	-56.6801
-6.27809	-101.724	-36.9224
-6.27809	-109.921	-54.8572
-7.68543	-142.695	-62.4832
-9.55289	-169.347	-70.4578
-9.55289	-173.157	-69.6852
-8.1272	-176.701	-63.2763
-8.53494	-165.506	-63.9232
-7.04972	-81.9169	-39.0339
-7.04972	-103.926	-57.4172
-8.43535	-144.764	-68.9981
-10.1038	-178.595	-71.4343
-10.1038	-171.994	-77.4269
-8.93557	-127.701	-66.7177
-8.21788	-114.492	-60.3918
-7.51127	-81.8303	-42.1318
-7.51127	-103.856	-56.0019
-9.70527	-147.801	-73.0253
-10.5305	-186.045	-70.8793
-10.5305	-173.939	-74.7944
-9.53645	-130.316	-65.754
-8.15343	-111.256	-59.2002
-7.51127	-116.936	-40.3058
-7.51127	-127.667	-52.004
-9.70527	-165.839	-62.1149
-10.5305	-170.488	-61.2672
-10.5305	-161.234	-63.6155
-9.53645	-121.856	-63.6582
-8.15343	-106.953	-57.281
-8.15343	-79.9504	-54.3215
-7.35983	-143.563	-39.3505
-7.35983	-159.603	-44.4771
-8.22473	-166.834	-52.2719
-8.53453	-166.186	-52.8282
-8.53453	-162.011	-58.0317
-8.91866	-116.69	-61.7724
-8.41095	-109.13	-58.2723
-8.41095	-102.751	-57.6961
-7.89633	-104.423	-57.4299
-7.94927	-114.612	-58.068
-8.59614	-149.752	-39.7186
-8.59614	-163.671	-45.5724
-9.49492	-149.876	-57.2914
-10.1374	-152.121	-57.2639
-10.1374	-156.896	-64.1959
-8.89203	-114.683	-59.3829
-9.0098	-107.289	-58.904
-9.0098	-109.888	-59.6853
-8.28336	-104.982	-59.9657
-7.21047	-106.574	-56.3913
-8.59614	-41.9077	-45.3783
-8.59614	-33.3281	-55.9722
-9.49492	-56.3495	-56.2496
-10.1374	-88.2666	-52.8204
-10.1374	-79.9442	-56.8761
-8.89203	-70.1181	-49.38
-9.0098	-62.4166	-52.0444
-9.0098	-125.679	-51.6238
-8.28336	-189.335	-51.8858
-7.21047	-178.3	-46.5374
-8.89284	-40.7148	-48.7534
-8.89284	-37.0419	-47.1377
-7.43053	-47.2802	-40.9928
-7.61358	-71.9682	-40.3855
-7.61358	-72.8494	-44.661
-7.90719	-73.7606	-45.6494
-7.86066	-70.0179	-46.9671
-7.86066	-114.196	-47.7418
-7.47771	-169.863	-47.7239
-6.25431	-75.19	-31.6509
-6.25431	-55.1118	-30.6517
-6.39919	-63.369	-33.1895
-7.05876	-90.8934	-35.5942
-7.05876	-92.5022	-39.2739
-7.27095	-117.158	-39.7563
-7.11422	-118.449	-42.4349
-7.11422	-123.777	-42.2813
-6.90321	-143.931	-42.9326
-6.25431	-82.8022	-24.209
-6.25431	-70.4736	-25.3309
-6.39919	-85.5004	-26.9801
-7.05876	-101.933	-29.8487
-7.05876	-102.204	-34.8561
-7.27095	-138.677	-35.3504
-7.11422	-145.937	-37.4041
-7.11422	-143.319	-40.6879
-4.95962	-67.529	-18.9095
-4.95962	-62.8893	-20.8988
-5.85361	-82.7308	-24.9933
-6.41516	-98.3408	-27.8296
-6.41516	-98.7613	-31.8703
-6.57922	-126.899	-30.6069
-6.66697	-137.624	-35.9018
-6.66697	-147.109	-37.778
-5.1842	-3.79681	-14.7902
-5.87088	-21.652	-17.5149
-6.37493	-40.7308	-20.2648
-6.37493	-50.6759	-24.9266
-6.64602	-78.1608	-27.0885
-6.29943	-88.9195	-28.7051
