# Supplementary material for: Historical deforestation drives strong rainfall decline across the southern Amazon basin
Source: Nat Commun. 2026 Jan 13;17:1642. doi: 10.1038/s41467-026-68361-z (PMC12905307; doi:10.1038/s41467-026-68361-z)
Supplement: Supplementary file 6 — Figure 5 Source Data [file 41467_2026_68361_MOESM6_ESM.xlsx]

## Sheet: Figure 5
Figure 5b			Figure 5d			Figure 5f
FC_w changes (%)	CAPE changes (J kg-1)		FC_rw changes (%)	Distance changes (km)		FC changes (%)	Fraction changes (-)
0.0678428	-8.44397		-0.0426735	44.9286		3.7979	-0.252875
0.299121	-6.09818		-1.47179	42.7371		2.93938	-0.133266
-0.0590786	-37.7104		-1.07273	-21.9728		-1.02284	-0.279805
0.563182	-5.23464		-0.685468	-37.8943		6.85417	-0.188766
0.563182	-21.8008		-1.87795	-1.98149		4.67766	-0.148902
0.298336	-4.77483		-4.63891	36.0371		0.025576	-0.0961339
-0.0590786	-57.6881		-1.2802	-58.0745		0.564191	-0.144063
0.563182	0.404205		-1.3901	-60.5668		0.188407	-0.125868
0.563182	4.90674		-1.37912	-60.1313		0.797034	-0.055675
0.298336	-7.73808		-1.54152	-40.9057		5.82186	0.0427788
0.50258	6.09046		-2.3604	-6.44798		4.77728	-0.0461912
-0.992411	-143.584		-1.67567	-58.1261		-0.447206	-0.137977
-1.00421	-67.4231		-1.83558	-74.0351		-4.45039	-0.0701595
-1.00421	-13.1455		-1.80316	-67.9749		1.25858	-0.0265578
-0.0577057	-18.5773		-1.91799	-68.0093		3.29745	-0.0230177
0.272382	-18.1502		-2.06198	-42.7295		4.63347	0.00117005
0.272382	-6.61054		-3.49997	-5.79088		2.93092	0.0602108
0.179211	-13.6043		-4.30461	60.2221		-1.03094	0.0920174
-1.31361	-111.024		-1.96841	-52.2929		-0.38049	-0.179797
-1.3291	-39.8119		-2.14955	-52.8453		-0.164044	-0.162107
-1.3291	-82.6161		-2.15667	-59.8035		0.525123	-0.128163
-1.13178	-49.9031		-2.12596	-53.2066		1.83424	-0.0661414
-0.0991659	13.1875		-1.78607	-46.782		4.65288	0.120133
-0.0991659	-12.8867		-0.803711	-6.89739		5.58828	0.143257
0.076071	-14.7977		-2.45267	28.028		0.780809	0.1205
-1.31361	-136.835		-2.49377	-46.6751		-2.15735	-0.185022
-1.3291	-134.639		-2.81197	-30.5876		-1.65431	-0.212162
-1.3291	-87.6023		-2.83542	-30.732		-1.73658	-0.0292419
-1.13178	-69.6394		-2.6503	-30.6565		-0.948738	-0.0897805
-0.0991659	-99.8492		-2.41358	-17.552		1.92547	0.0250302
-0.0991659	-6.71527		-0.792836	19.3499		5.03941	0.0549788
0.076071	-27.9225		-1.99666	38.7691		-0.647586	-0.0622778
-0.248994	-11.2017		-2.94739	52.1981		-0.913627	0.0877534
-1.5244	-135.107		-2.71012	-34.365		0.48277	-0.231867
-1.71176	-137.363		-3.08732	-21.4888		0.273468	-0.117624
-1.71176	-133.052		-3.41664	-5.91304		-2.75832	-0.0521916
-1.60836	-94.5537		-3.2591	3.31354		-3.24799	-0.103449
-1.09585	-84.7194		-2.90824	-6.32776		-0.509387	-0.0237691
-1.09585	-2.93636		-2.20911	-7.4631		6.75051	0.156937
-0.280883	-28.1374		-0.51618	56.4843		1.92868	0.0216201
-1.59629	-177.681		-3.18976	-8.83306		0.756605	-0.0491901
-2.08169	-193.701		-3.84525	-2.77046		-3.5794	-0.111375
-2.08169	-183.244		-4.04378	2.87324		-3.02043	-0.0600381
-2.23082	-149.284		-4.00736	8.23742		-3.75001	-0.149542
-1.7425	-82.694		-3.61271	14.6403		-1.99137	-0.0200087
-1.7425	-60.9182		-3.3304	16.491		0.861961	0.0400214
-0.91008	-10.8228		-2.03804	35.1891		5.49316	0.00898019
-1.59629	-206.04		-3.40764	6.23186		3.80887	-0.0634638
-2.08169	-240.917		-4.22107	12.2275		-0.5681	-0.112311
-2.08169	-217.141		-4.72819	26.7208		-1.78572	-0.151489
-2.23082	-201.506		-4.79701	36.3725		-4.28289	-0.199058
-1.7425	-165.48		-4.30016	30.1437		-2.81109	0.00695078
-1.7425	-94.9678		-3.92983	37.5332		-1.42857	0.0275386
-0.91008	-8.69385		-3.20772	47.6588		4.13156	-0.0762426
-2.28698	-227.707		-4.22169	30.2828		0.139792	-0.0853135
-2.67492	-252.287		-4.78877	39.8464		3.32213	-0.175445
-2.67492	-239.228		-5.59183	46.6857		-6.20674	-0.320486
-2.84731	-218.707		-5.41489	31.7371		-6.39824	-0.378628
-2.44301	-211.057		-5.02878	42.0684		-3.99835	-0.181829
-2.44301	-106.21		-4.58409	42.9478		-1.34505	-0.0769049
-1.72593	-17.7139		-4.19087	48.3478		-1.89033	-0.161179
-0.806869	-11.8985		-3.32744	79.1625		7.1818	-0.110773
-0.806869	-16.8693		-1.89058	82.5822		6.33911	-0.0260206
-2.64417	-262.001		-5.15715	61.9806		0.252218	-0.210242
-3.55788	-275.593		-5.85391	77.7684		-0.0254779	-0.30697
-3.55788	-228.771		-6.52535	58.7287		-10.8216	-0.4231
-3.61074	-237.163		-6.40075	80.474		-12.1501	-0.290025
-3.13097	-224.095		-5.78947	80.163		-0.645882	-0.173697
-3.13097	-199.239		-5.50383	61.2808		-3.41053	-0.152199
-2.89191	-87.1133		-5.01753	56.1328		-5.04409	-0.113197
-2.15918	-18.6219		-4.58542	84.112		-3.47245	-0.133904
-2.15918	-6.73129		-4.06729	115.37		1.9675	-0.178897
-0.865552	-9.27107		-1.92873	71.0358		6.90723	-0.181963
-2.64417	-284.512		-5.82631	75.3735		-0.457659	-0.214382
-3.55788	-293.3		-6.52629	88.4507		-3.09326	-0.32412
-3.55788	-251.517		-7.18218	105.37		-7.49591	-0.335349
-3.61074	-263.816		-6.75407	105.299		2.81156	-0.300744
-3.13097	-263.272		-6.52401	95.9654		-0.198346	-0.223323
-3.13097	-237.318		-6.21414	78.9472		-3.48691	-0.206129
-2.89191	-157.418		-5.9888	51.1705		-5.45453	-0.0277337
-2.15918	-84.3685		-5.52286	57.9744		-9.84255	-0.0667274
-2.15918	-44.5274		-4.97756	89.524		-1.37468	-0.18692
-0.865552	-15.3482		-3.67432	85.3235		8.97511	-0.202821
2.57585	-13.1797		-4.1821	34.1797		-0.235674	0.0444343
2.57585	-0.977037		-4.87683	-65.4981		-0.17761	-0.0110645
-3.27904	-303.622		-6.63465	103.739		-2.04501	-0.240509
-4.16032	-298.203		-7.3624	111.037		-3.01321	-0.410646
-4.16032	-271.354		-7.87352	119.934		-4.95281	-0.36562
-4.51594	-287.999		-7.7812	100.197		-7.44075	-0.440295
-4.06753	-268.982		-7.25675	79.1758		-0.505931	-0.372483
-4.06753	-256.818		-6.95844	74.2828		-1.16341	-0.303232
-3.75045	-230.079		-6.67634	57.7107		-4.42822	-0.139559
-3.20665	-178.51		-6.30529	51.3489		-4.51707	-0.177606
-3.20665	-131.264		-5.95707	72.1409		-5.58396	-0.267848
-2.83042	6.07424		-5.2704	115.488		0.338848	-0.262001
-1.09782	-12.2448		-4.35943	81.9		4.91202	-0.264816
-1.09782	-15.1214		-4.28742	44.7405		-1.19337	-0.225546
-3.66589	-286.837		-7.35626	123.128		-2.3636	-0.48227
-5.58521	-270.001		-8.27767	136.704		-5.49453	-0.49068
-5.58521	-247.963		-9.07787	132.893		-13.7544	-0.470175
-6.1465	-225.564		-8.83665	125.341		-10.2991	-0.357931
-5.57475	-252.924		-7.96743	106.18		1.10005	-0.42788
-5.57475	-266.602		-8.03575	90.5289		-5.82396	-0.449498
-4.91402	-245.155		-7.4665	71.6064		-7.86705	-0.38234
-4.37672	-211.573		-7.27905	59.5928		-7.34977	-0.302011
-4.37672	-138.682		-6.95702	68.8646		-3.9321	-0.315598
-3.98132	-46.3449		-6.55732	92.3542		-5.71547	-0.362103
-3.7286	-0.76902		-6.05435	61.3941		2.07337	-0.334651
-3.7286	-16.9082		-5.45719	66.9763		0.422328	-0.327555
-3.45678	-23.0249		-5.00016	101.123		4.57309	-0.205873
-3.66589	-252.105		-7.94159	141.929		-2.58109	-0.528665
-5.58521	-262.304		-9.04859	136.216		-8.24293	-0.478988
-5.58521	-238.736		-10.542	147.518		-24.2331	-0.525809
-6.1465	-188.971		-10.5536	152.25		-25.1934	-0.42476
-5.57475	-193.776		-9.40524	144.258		-10.303	-0.342158
-5.57475	-209.803		-8.86751	114.597		-7.99495	-0.28169
-4.91402	-205.923		-7.98702	89.6968		-5.49879	-0.324388
-4.37672	-192.871		-7.61585	48.5859		-0.1125	-0.358635
-4.37672	-152.677		-7.71976	29.8769		-4.66982	-0.318836
-3.98132	-62.4899		-7.85928	72.8659		-26.4799	-0.465909
-3.7286	-6.27959		-7.53954	70.7828		-20.231	-0.37837
-3.7286	-15.3719		-7.02631	38.3264		-8.36176	-0.272592
-3.45678	-25.4936		-7.00232	28.2522		-9.60667	-0.238111
-4.10743	-285.686		-8.07058	129.486		-2.15548	-0.414328
-5.57476	-291.534		-9.27548	143.471		-2.60703	-0.468339
-5.57476	-248.033		-11.5104	151.593		-27.7381	-0.517389
-7.05505	-223.392		-11.9236	159.997		-41.9145	-0.554364
-7.52547	-187.197		-11.6203	161.954		-41.1785	-0.598063
-7.52547	-210.606		-9.34254	148.427		-8.7429	-0.387228
-5.87734	-185.235		-8.11672	126.61		1.05987	-0.356076
-5.31123	-144.948		-8.02772	60.2985		-0.7875	-0.47534
-5.31123	-131.387		-8.25293	30.0824		-2.25762	-0.585718
-5.5986	-121.805		-8.68259	45.007		-23.8108	-0.596953
-5.9052	-45.3538		-8.53466	76.6255		-34.3036	-0.500828
-5.9052	-50.0443		-8.30449	49.0587		-16.7	-0.359527
-4.44167	-298.418		-8.07452	139.961		-5.01349	-0.422187
-4.89925	-273.452		-8.46172	151.9		1.982	-0.403342
-4.89925	-270.852		-10.1264	158.984		-4.04475	-0.455488
-6.171	-263.112		-10.6789	152.493		-9.59282	-0.473301
-8.38467	-244.074		-11.4242	162.176		-34.5861	-0.435335
-8.38467	-217.638		-10.4099	146.239		-31.3505	-0.550584
-7.07143	-197.423		-8.43211	138.404		-4.60181	-0.408349
-6.64442	-153.247		-8.31715	106.075		1.24536	-0.490261
-6.64442	-89.0696		-8.60275	49.4766		-8.72283	-0.558216
-6.65201	-93.2791		-8.68128	51.2205		-10.3952	-0.657366
-6.89387	-95.5965		-8.62849	68.6653		-20.0216	-0.449178
-4.44167	-292.596		-8.08764	148.624		-3.46314	-0.403188
-4.89925	-301.126		-8.76982	158.365		-1.97873	-0.417719
-4.89925	-292.234		-9.84358	159.05		-3.58413	-0.415337
-6.171	-262.84		-10.3188	163.662		-3.30145	-0.460366
-8.38467	-231.504		-10.6806	161.55		-9.16349	-0.442971
-8.38467	-208.783		-10.16	151.847		-14.1494	-0.44445
-7.07143	-208.155		-9.52898	132.616		-19.8792	-0.50372
-6.64442	-169.255		-8.65677	112.912		-10.0192	-0.474789
-6.64442	-123.845		-8.77766	83.5101		-17.2277	-0.433811
-6.65201	-100.563		-8.58325	74.2374		-15.312	-0.340307
-6.89387	-124.601		-8.36737	81.1532		-9.12487	-0.261315
-4.95161	-290.707		-7.81018	130.104		-2.43234	-0.321856
-5.70481	-300.901		-8.69558	146.716		-0.0046201	-0.310124
-5.70481	-298.18		-10.312	150.922		-10.3153	-0.371375
-6.69586	-261.937		-10.7893	168.08		-9.91882	-0.532023
-7.51899	-212.906		-10.4118	158.509		-7.69216	-0.489795
-7.51899	-196.788		-9.64058	160.128		-5.01547	-0.421652
-7.21467	-155.833		-8.78811	146.837		-9.67717	-0.376585
-5.28061	-301.656		-7.77262	131.981		-0.963885	-0.299461
-6.27809	-300.973		-8.82611	146.676		-1.68341	-0.299277
-6.27809	-309.865		-10.4704	152.565		-7.08305	-0.342703
-7.68543	-250.891		-11.331	156.878		-17.4071	-0.471024
-9.55289	-252.762		-11.3802	127.193		-28.591	-0.490236
-9.55289	-228.223		-9.57854	127.156		-12.322	-0.465448
-8.1272	-180.607		-7.56151	127.797		-2.85842	-0.391106
-5.28061	-270.881		-7.57063	143.787		0.567598	-0.311943
-6.27809	-287.396		-8.90399	135.435		-1.29847	-0.289893
-6.27809	-319.239		-11.0771	149.398		-16.0287	-0.432449
-7.68543	-297.36		-11.6401	142.862		-14.0255	-0.516784
-9.55289	-303.016		-11.773	127.3		-31.3885	-0.491151
-9.55289	-251.563		-9.9591	118.468		-16.203	-0.419761
-8.1272	-194.485		-8.23167	118.99		-9.48036	-0.333601
-6.08313	-222.239		-7.81508	137.956		-3.25108	-0.260122
-7.04972	-250.048		-8.82082	139.629		1.32061	-0.309064
-7.04972	-316.585		-11.4981	138.624		-21.6734	-0.47156
-8.43535	-287.652		-12.2295	127.713		-26.6391	-0.529027
-10.1038	-301.888		-11.9242	118.419		-29.1352	-0.545223
-10.1038	-273.498		-10.5518	100.974		-33.7903	-0.442479
-8.93557	-226.805		-8.60011	97.6027		-16.9415	-0.287158
-6.60375	-216.107		-8.25917	131.912		-10.7653	-0.295303
-7.51127	-208.434		-9.2605	143.901		-4.5815	-0.289103
-7.51127	-256.445		-11.3464	132.324		-15.1768	-0.520288
-9.70527	-279.804		-12.6534	98.382		-42.3648	-0.379229
-10.5305	-239.631		-11.5376	100.929		-30.4054	-0.25508
-10.5305	-220.355		-10.1714	86.5761		-29.6445	-0.275615
-9.53645	-219.495		-8.18214	74.5336		-15.7715	-0.318001
-6.60375	-211.03		-7.84202	133.965		-3.70325	-0.289968
-7.51127	-191.201		-8.79521	134.518		-3.8271	-0.311728
-7.51127	-204.232		-10.4283	115.046		-14.0043	-0.319944
-9.70527	-212.529		-11.1982	89.0775		-24.4641	-0.302725
-10.5305	-234.593		-9.78939	72.0549		-15.2583	-0.222226
-10.5305	-206.241		-8.87323	69.251		-11.6396	-0.186912
-9.53645	-209.695		-8.2046	40.1986		-19.2265	-0.21544
-8.15343	-203.712		-6.15473	32.9132		-4.01186	-0.176342
-6.90452	-220.004		-7.43118	120.774		-4.73596	-0.255657
-7.35983	-188.654		-7.92371	114.176		-2.23086	-0.268004
-7.35983	-182.903		-8.85429	100.59		-2.53441	-0.248812
-8.22473	-172.876		-9.40866	77.5851		-8.91173	-0.247968
-8.53453	-199.366		-8.23469	34.7147		-3.16403	-0.229987
-8.53453	-231.627		-7.80101	33.2733		-5.86624	-0.20126
-8.91866	-215.837		-7.96176	15.1238		-23.3179	-0.147579
-8.41095	-191.696		-6.52829	8.85368		-9.70978	-0.179457
-8.41095	-195.429		-6.00151	59.2806		-9.39363	-0.0409688
-7.89633	-206.739		-5.48875	40.0185		-4.17116	-0.122094
-7.32886	-212.595		-6.75636	96.7023		-4.20026	-0.112576
-8.59614	-193.043		-6.81912	81.3868		1.86973	-0.0853749
-8.59614	-197.229		-7.89617	62.4969		-1.11197	-0.120934
-9.49492	-187.816		-9.27607	12.924		-25.8463	-0.242863
-10.1374	-209.18		-8.39844	-38.6146		-19.6997	-0.18058
-10.1374	-224.066		-8.22083	-14.8717		-25.8681	-0.113053
-8.89203	-229.309		-7.23603	-16.468		-16.6825	0.02429
-9.0098	-221.51		-6.56574	-28.4312		-14.8549	-0.123119
-9.0098	-229.278		-6.25452	10.9615		-15.6561	-0.120443
-8.28336	-186.813		-5.66494	16.3105		-14.412	-0.180285
-7.32886	-162.292		-6.45868	84.7813		-1.46629	-0.0873075
-8.59614	-151.986		-7.54675	66.1917		-15.5377	-0.135437
-8.59614	-180.344		-9.10624	44.9043		-7.51883	-0.221032
-9.49492	-206.308		-9.14971	24.4472		-33.9288	-0.0879521
-10.1374	-207.288		-7.77467	-5.57299		-22.5687	-0.0582001
-10.1374	-240.508		-7.29339	0.112911		-23.6949	-0.038025
-8.89203	-259.492		-6.43319	-29.911		-8.649	0.0988198
-9.0098	-264.733		-6.41405	-58.4143		-15.3332	0.00834359
-9.0098	-252.67		-6.01077	-13.8584		-16.003	0.0190516
-8.12129	-149.986		-7.89681	63.889		-31.2266	-0.121104
-8.89284	-174.664		-8.56364	46.2209		-7.51883	-0.221032
-8.89284	-179.911		-8.18047	34.9386		-25.7685	0.015675
-7.43053	-209.532		-7.37499	0.537283		-9.14158	-0.0167472
-7.61358	-237.568		-6.65169	-38.0792		-5.74077	0.0291553
-7.61358	-260.419		-6.50457	-40.3342		-8.92667	0.0639142
-7.90719	-273.372		-6.41474	-27.914		-14.3825	0.120673
-7.86066	-273.172		-6.06835	-24.578		-12.4672	0.058195
-7.86066	-245.411		-5.62834	-38.4267		-10.107	-0.146425
-7.01397	-151.985		-7.71976	59.9403		-27.4876	-0.0870277
-6.25431	-157.157		-6.99258	43.8905		-7.98778	0.0478123
-6.25431	-162.244		-6.82251	15.9499		-5.17395	0.0297832
-6.39919	-194.846		-6.75909	-4.30817		-8.86176	0.0417614
-7.05876	-224.8		-6.38347	-43.3024		-9.78353	0.0147434
-7.05876	-242.012		-6.09786	-24.4298		-7.93602	0.0703497
-7.27095	-268.324		-5.98996	-30.3644		-9.52164	0.0451822
-7.11422	-228.473		-5.76372	-42.3852		-9.59077	0.0190418
-7.01397	-142.297		-6.30506	67.5509		-5.10376	0.0204558
-6.25431	-140.447		-6.20885	37.9213		-7.91377	0.0428136
-6.25431	-135.861		-6.15418	16.7996		-6.07865	0.0689303
-6.39919	-159.52		-5.81142	-6.26096		-2.17985	0.0323476
-7.05876	-190.494		-5.86256	-22.3758		-6.4851	-0.00630638
-7.05876	-211.769		-6.19257	-49.4162		-10.0172	-0.00479383
-7.27095	-203.821		-5.73127	-19.0402		-9.56115	-0.0069304
-7.11422	-161.432		-5.29889	-36.6884		-5.99511	-0.108312
-4.59442	-117.911		-5.45299	28.7658		3.95458	0.0882422
-4.95962	-120.159		-5.51442	-8.92987		-0.266752	0.103898
-5.85361	-127.167		-5.39636	-5.70982		-5.16087	0.088175
-6.41516	-173.361		-5.3336	-6.77578		-5.66599	0.057123
-6.41516	-175.019		-5.44415	-26.375		-6.50482	0.000371316
-6.57922	-135.814		-5.06999	-27.1416		-3.75694	-0.0254912
